# Supplementary material for: Biofeedback-Based Proprioceptive Training to Improve Functional Prerequisites of Dragon Boating in Breast Cancer Survivors
Source: Eur J Investig Health Psychol Educ. 2024 May 11;14(5):1351–68. doi: 10.3390/ejihpe14050089 (PMC11120340; doi:10.3390/ejihpe14050089)
Supplement: Supplementary file 1 [file ejihpe-14-00089-s001.zip]

Archive with 1 entries (1 files):
- ejihpe-2963392-supplementary.pdf
